# Supplementary material for: Dysregulation of Human Somatic piRNA Expression in Parkinson’s Disease Subtypes and Stages
Source: Int J Mol Sci. 2022 Feb 23;23(5):2469. doi: 10.3390/ijms23052469 (PMC8910154; doi:10.3390/ijms23052469)
Supplement: Supplementary file 1 [file ijms-23-02469-s001.zip]

Archive with 1 entries (1 files):
- ijms-1577990-supplementary.pdf
